# Supplementary material for: UV-C and UV-C/H₂O-Induced Abiotic Degradation of Films of Commercial PBAT/TPS Blends
Source: Polymers (Basel). 2025 Apr 25;17(9):1173. doi: 10.3390/polym17091173 (PMC12073353; doi:10.3390/polym17091173)
Supplement: Supplementary file 1 [file polymers-17-01173-s001.zip]

Archive with 1 entries (1 files):
- polymers-3526924-supplementary.pdf
